# Supplementary material for: Age-related promoter-switch regulates Runx1 expression in adult rat hearts
Source: BMC Cardiovasc Disord. 2023 Nov 7;23:541. doi: 10.1186/s12872-023-03583-3 (PMC10631011; doi:10.1186/s12872-023-03583-3)
Supplement: Supplementary file 1 — Additional file 1. [file 12872_2023_3583_MOESM1_ESM.zip]

Archive with 45 entries (42 files):
- BSP sequencing/
- BSP sequencing/Processed data/
- BSP sequencing/Processed data/Rat heart  P1 10wk-1.txt
- BSP sequencing/Processed data/Rat heart  P1 10wk-2.txt
- BSP sequencing/Processed data/Rat heart  P1 10wk-3.txt
- BSP sequencing/Processed data/Rat heart  P1 10wk-4.txt
- BSP sequencing/Processed data/Rat heart  P1 10wk-5.txt
- BSP sequencing/Processed data/Rat heart  P1 34wk-1.txt
- BSP sequencing/Processed data/Rat heart  P1 34wk-2.txt
- BSP sequencing/Processed data/Rat heart  P1 34wk-3.txt
- BSP sequencing/Processed data/Rat heart  P1 34wk-4.txt
- BSP sequencing/Processed data/Rat heart  P1 34wk-5.txt
- BSP sequencing/Processed data/Rat heart  P2 10wk-1.txt
- BSP sequencing/Processed data/Rat heart  P2 10wk-2.txt
- BSP sequencing/Processed data/Rat heart  P2 10wk-3.txt
- BSP sequencing/Processed data/Rat heart  P2 10wk-4.txt
- BSP sequencing/Processed data/Rat heart  P2 10wk-5.txt
- BSP sequencing/Processed data/Rat heart  P2 34wk-1.txt
- BSP sequencing/Processed data/Rat heart  P2 34wk-2.txt
- BSP sequencing/Processed data/Rat heart  P2 34wk-3.txt
- BSP sequencing/Processed data/Rat heart  P2 34wk-4.txt
- BSP sequencing/Processed data/Rat heart  P2 34wk-5.txt
- BSP sequencing/Raw data/
- BSP sequencing/Raw data/Rat heart  P1 10wk-1.ab1
- BSP sequencing/Raw data/Rat heart  P1 10wk-2.ab1
- BSP sequencing/Raw data/Rat heart  P1 10wk-3.ab1
- BSP sequencing/Raw data/Rat heart  P1 10wk-4.ab1
- BSP sequencing/Raw data/Rat heart  P1 10wk-5.ab1
- BSP sequencing/Raw data/Rat heart  P1 34wk-1.ab1
- BSP sequencing/Raw data/Rat heart  P1 34wk-2.ab1
- BSP sequencing/Raw data/Rat heart  P1 34wk-3.ab1
- BSP sequencing/Raw data/Rat heart  P1 34wk-4.ab1
- BSP sequencing/Raw data/Rat heart  P1 34wk-5.ab1
- BSP sequencing/Raw data/Rat heart  P2 10wk-1.ab1
- BSP sequencing/Raw data/Rat heart  P2 10wk-2.ab1
- BSP sequencing/Raw data/Rat heart  P2 10wk-3.ab1
- BSP sequencing/Raw data/Rat heart  P2 10wk-4.ab1
- BSP sequencing/Raw data/Rat heart  P2 10wk-5.ab1
- BSP sequencing/Raw data/Rat heart  P2 34wk-1.ab1
- BSP sequencing/Raw data/Rat heart  P2 34wk-2.ab1
- BSP sequencing/Raw data/Rat heart  P2 34wk-3.ab1
- BSP sequencing/Raw data/Rat heart  P2 34wk-4.ab1
- BSP sequencing/Raw data/Rat heart  P2 34wk-5.ab1
- BSP sequencing/Raw data/Rat heart P1 sequence.txt
- BSP sequencing/Raw data/Rat heart P2 sequence.txt
