# Supplementary material for: Age-related promoter-switch regulates Runx1 expression in adult rat hearts
Source: BMC Cardiovasc Disord. 2023 Nov 7;23:541. doi: 10.1186/s12872-023-03583-3 (PMC10631011; doi:10.1186/s12872-023-03583-3)
Supplement: Supplementary file 1 — Additional file 1. [file 12872_2023_3583_MOESM1_ESM.zip › BSP sequencing/Processed data/Rat heart P1 10wk-5.txt]

GTAGGAGTTGTTTTTAGGGTTTTTATTTAATTGGTTTGTTGTGATGTGTATTTTTGTAGATGTTAGTATGAGTTGTTGTTTTATGTTGTTTTTTATTGTGTTGAGTTTTGGTAAGATGAGTGAGGTGTTGTCGTTGGGTGTTTTGGATGGTGGTGTTGTTTTGGTTAGTAAGTTGAGGAGTGGTGATTGTAGTATGGTGGAGGTATTAGTTG
